# Supplementary material for: The Lepidoptera of White Sands National Monument, Otero County, New Mexico, USA 4. A new species of Schinia Hübner, 1818 (Lepidoptera, Noctuidae, Heliothinae)
Source: Zookeys. 2011 Nov 24;(149):135–44. doi: 10.3897/zookeys.149.1518 (PMC3234416; doi:10.3897/zookeys.149.1518)
Supplement: XML Treatment for Schinia poguei [file zookeys.149.1518-treatment1.xml]

<!DOCTYPE tp:taxon-treatment
  PUBLIC "-//TaxonX//DTD Taxonomic Treatment Publishing DTD v0 20100105//EN" "tax-treatment-NSO.dtd">
<tp:taxon-treatment xmlns:tp="http://www.plazi.org/taxpub"><tp:treatment-meta><mixed-citation publication-type="journal"><person-group><name><surname>Metzler</surname><given-names>Eric H.</given-names></name><name><surname>Forbes</surname><given-names>Gregory S.</given-names></name></person-group><article-title>The Lepidoptera of White Sands National Monument, Otero County, New Mexico, USA 4. A new species of 
                    <italic>Schinia</italic> Hübner, 1818 (Lepidoptera, Noctuidae, Heliothinae)
                </article-title><source>Zookeys</source><day>24</day><month>11</month><year>2011</year><volume>2011</volume><issue>149</issue><fpage>135</fpage><lpage>144</lpage><pub-id pub-id-type="doi">10.3897/zookeys.149.1518</pub-id></mixed-citation></tp:treatment-meta><tp:nomenclature><tp:taxon-name>
                        <tp:taxon-name-part taxon-name-part-type="genus">Schinia</tp:taxon-name-part>
                        <tp:taxon-name-part taxon-name-part-type="species">poguei</tp:taxon-name-part>
                    <object-id xmlns:xlink="http://www.w3.org/1999/xlink" xlink:type="simple">urn:lsid:zoobank.org:act:D14AE8E8-6FD4-4B1B-A822-FBCE07620690</object-id>
                    <object-id xmlns:xlink="http://www.w3.org/1999/xlink" xlink:type="simple">http://species-id.net/wiki/Schinia_poguei</object-id>
                    </tp:taxon-name><tp:taxon-authority>Metzler &amp; Forbes</tp:taxon-authority><tp:taxon-status xmlns:xlink="http://www.w3.org/1999/xlink" xlink:type="simple">sp. n.</tp:taxon-status><xref ref-type="fig" rid="F1">Figs 1–4</xref><xref ref-type="fig" rid="F2">7, 8, 11</xref><xref ref-type="fig" rid="F3">13</xref><xref ref-type="fig" rid="F4">14</xref></tp:nomenclature><tp:treatment-sec sec-type="Type material"><title>Type material.</title><p> Holotype female, pinned with label as follows: “USA: NM: Otero Co. White Sands Nat[ional] Mon[ument], interdune habitat, <named-content xmlns:xlink="http://www.w3.org/1999/xlink" content-type="dwc:verbatimCoordinates" xlink:type="simple">106°10.84'W, 32°46.64'N</named-content>, 4,008'<!--PageBreak-->, 10 Oct[ober]. 2010, WsnmF, Eric H. Metzler, uv tr[a]p, Accss #: WHSA - 00131" “HOLOTYPE USNM <italic><tp:taxon-name>Schinia poguei</tp:taxon-name></italic> Metzler &amp; Forbes” [red handwritten label] (USNM). Paratypes: 290 males and 107 females: NM: Otero Co. White Sands Nat[ional] Mon[ument] (hereafter WSNM) same data as Holotype. USA: NM: Otero Co. White Sands Nat[ional] Mon[ument], interdune habitat, <named-content xmlns:xlink="http://www.w3.org/1999/xlink" content-type="dwc:verbatimCoordinates" xlink:type="simple">106°10.84'W, 32°46.64'N</named-content>, 4,008', 4 Oct[ober]. 2010, WsnmF, Eric H. Metzler, uv tr[a]p, Accss #: WHSA - 00131 USA: NM: Otero Co. WSNM, interdune habitat, <named-content xmlns:xlink="http://www.w3.org/1999/xlink" content-type="dwc:verbatimCoordinates" xlink:type="simple">106°11.49'W, 32°45.60'N</named-content>, 4,000', 14 Sept[ember] 2009, WSNMB, Eric H. Metzler, uv tr[a]p, Accss <!--PageBreak-->#: WHSA - 00131. USA: NM: Otero Co. WSNM, interdune habitat, <named-content xmlns:xlink="http://www.w3.org/1999/xlink" content-type="dwc:verbatimCoordinates" xlink:type="simple">106°11.38'W, 32°46.69'N</named-content>, 4,000', 14 Sept[ember] 2009, WSNM8 Eric H. Metzler, uv tr[a]p, Accss #: WHSA - 00131. USA: NM: Otero Co. WSNM, interdune habitat, <named-content xmlns:xlink="http://www.w3.org/1999/xlink" content-type="dwc:verbatimCoordinates" xlink:type="simple">106°11.32'W, 32°45.72'N</named-content>, 4,000', 14 Sept[ember] 2009, WSNM9 Eric H. Metzler, uv tr[a]p, Accss #: WHSA - 00131. USA: NM: Otero Co. WSNM, 4000 ft. <named-content xmlns:xlink="http://www.w3.org/1999/xlink" content-type="dwc:verbatimCoordinates" xlink:type="simple">32°45'41.4"N, 106°11'21.3"W</named-content>, 5 X 2007, G. Forbes, 15w blacklight, interdune area with cottonwoods 2 mi SW Administration Bldg. ACCESSION NUMBER WHSA - 00131. USA: NM: Otero Co. WSNM, 4008 ft. Storage area W of Big Pedestal Rd. 23 IX 2008, G. Forbes, 15w blacklight, <named-content xmlns:xlink="http://www.w3.org/1999/xlink" content-type="dwc:verbatimCoordinates" xlink:type="simple">32°46'42.3"N, 106°10'50.9"W</named-content>, interdune scrub, ACCESSION NUMBER WHSA - 00131. USA: NM: Otero Co. WSNM, 4000 ft. <named-content xmlns:xlink="http://www.w3.org/1999/xlink" content-type="dwc:verbatimCoordinates" xlink:type="simple">32°45'42.43"N, 106°11'18.57"W</named-content>, 3 X 2008, G. Forbes, dune edge 50 m N of end Big Pedestal Rd. behind cottonwoods along road, ACCESSION NUMBER WHSA - 00131. USA: NM: Otero Co. WSNM, 4000 ft. <named-content xmlns:xlink="http://www.w3.org/1999/xlink" content-type="dwc:verbatimCoordinates" xlink:type="simple">32°45'36.47"N, 106°11'28.22"W</named-content>, interdune with cottonwoods 2 mi SW Admin Bldg, 15 bl[ac]kl[igh]t, 20 IX 2008, G. Forbes, ACCESSION NUMBER WHSA - 00131. USA: NM: Otero Co. WSNM, 4002 ft., Garton Pond, 2 mi. SE Vis. Ctr., 15 w blklight, <named-content xmlns:xlink="http://www.w3.org/1999/xlink" content-type="dwc:verbatimCoordinates" xlink:type="simple">32°46'30.27"N, 106°08'42.96"W</named-content>, 3 X 2008, G. Forbes, saltbush scrub, ACCESSION NUMBER WHSA - 00131. USA: NM: Otero Co. WSNM, 4008 ft., Storage area W of Big Pedestal Rd. 1 X 2008, G. Forbes, 15 w blacklight, <named-content xmlns:xlink="http://www.w3.org/1999/xlink" content-type="dwc:verbatimCoordinates" xlink:type="simple">32°46'41.3"N, 106°10'50.9"W</named-content>, interdune scrub, ACCESSION NUMBER WHSA - 00131. USA: NM: Otero Co. WSNM, 4008 ft., Storage area W of Big Pedestal Rd. 20 IX 2008, G. Forbes, 15 w blacklight, <named-content xmlns:xlink="http://www.w3.org/1999/xlink" content-type="dwc:verbatimCoordinates" xlink:type="simple">32°46'41.3"N, 106°10'50.9"W</named-content>, interdune scrub, ACCESSION NUMBER WHSA - 00131. USA: NM: Otero Co. WSNM, 3999 ft., <named-content xmlns:xlink="http://www.w3.org/1999/xlink" content-type="dwc:verbatimCoordinates" xlink:type="simple">32°46'46.60"N, 106°10'26.70"W</named-content>, 05 X 2007, G. Forbes, UV/MV lights, Admin. Bldg. Gypsum soil, Atriplex scrub, ACSN# WHSA - 00131. USA: NM: Otero Co. WSNM 3999 ft. <named-content xmlns:xlink="http://www.w3.org/1999/xlink" content-type="dwc:verbatimCoordinates" xlink:type="simple">32°46'46.60"N, 106°10'26.70"W</named-content>, 1 X 2008 G. Forbes 15w blacklight Admin bldg. Gypsum soil, Atriplex scrub Acsn# WHSA-00131. USA: NM: Otero Co. WSNM 4003 ft. <named-content xmlns:xlink="http://www.w3.org/1999/xlink" content-type="dwc:verbatimCoordinates" xlink:type="simple">32°46'41.3"N, 106°10'50.9"W</named-content>, 19 IX 2009 G. Forbes Boneyard storage area, Interdune scrub 15w blacklight trap Acsn# WHSA-00131. USA: NM: Otero Co. WSNM 4003 ft. <named-content xmlns:xlink="http://www.w3.org/1999/xlink" content-type="dwc:verbatimCoordinates" xlink:type="simple">32°46'41.3"N, 106°10'50.9"W</named-content>, 23 IX 2008 G. Forbes 15w blacklight, Boneyard storage area, Interdune Acsn# WHSA-00131. USA: NM: Otero Co. White Sands Nat[ional] Mon[ument], crest of dunes, <named-content xmlns:xlink="http://www.w3.org/1999/xlink" content-type="dwc:verbatimCoordinates" xlink:type="simple">106°11.42'W, 32°45.69'N</named-content>, 4,014', 4 Oct[ober]. 2010, WSNMC, Eric H. Metzler, uv tr[a]p, Accss #: WHSA - 00131. USA: NM: Otero Co. White Sands Nat[ional] Mon[ument], crest of dunes, <named-content xmlns:xlink="http://www.w3.org/1999/xlink" content-type="dwc:verbatimCoordinates" xlink:type="simple">106°11.42'W, 32°45.69'N</named-content>, 4,014', 10 Oct[ober]. 2010, WSNMC, Eric H. Metzler, uv tr[a]p, Accss #: WHSA - 00131. USA: NM: Otero Co. White Sands Nat[ional] Mon[ument], edge of dunes, <named-content xmlns:xlink="http://www.w3.org/1999/xlink" content-type="dwc:verbatimCoordinates" xlink:type="simple">106°11.33'W, 32°45.70'N</named-content>, 4,001', 4 Oct[ober]. 2010, WSNM3, Eric H. Metzler, uv tr[a]p, Accss #: WHSA - 00131. USA: NM: Otero Co. White Sands Nat[ional] Mon[ument], edge of dunes, <named-content xmlns:xlink="http://www.w3.org/1999/xlink" content-type="dwc:verbatimCoordinates" xlink:type="simple">106°11.33'W, 32°45.70'N</named-content>, 4,001', 10 Oct[ober]. 2010, WSNM3, Eric H. Metzler, uv tr[a]p, Accss #: WHSA - 00131. USA: NM: Otero Co. White Sands Nat[ional] Mon[ument], interdune vegetation, <named-content xmlns:xlink="http://www.w3.org/1999/xlink" content-type="dwc:verbatimCoordinates" xlink:type="simple">106°10.82'W, 32°46.62'N</named-content>, 4,008', 4 Oct[ober]. 2010, WSNMD, Eric H. Metzler, uv tr[a]p, Accss #: WHSA - 00131 Paratypes are deposited with NMSU, UNM, MSU, EHM, UFL, USNM, and WHSA.</p><!--PageBreak--><fig id="F1" position="float" orientation="portrait"><label>Figures 1–6.</label><caption><p> <bold><italic><tp:taxon-name>Schinia</tp:taxon-name></italic></bold>adults. <bold>1</bold> <italic><tp:taxon-name>Schinia poguei</tp:taxon-name></italic> Metzler &amp; Forbes, female holotype <bold>2</bold>  <italic><tp:taxon-name>Schinia poguei</tp:taxon-name></italic> Metzler &amp; Forbes, male paratype <bold>3</bold> <italic><tp:taxon-name>Schinia poguei</tp:taxon-name></italic> Metzler &amp; Forbes, female paratype <bold>4</bold> <italic><tp:taxon-name>Schinia poguei</tp:taxon-name></italic> Metzler &amp; Forbes, male paratype <bold>5</bold> <italic><tp:taxon-name>Schinia walsinghami</tp:taxon-name></italic> Grote, female <bold>6</bold> <italic><tp:taxon-name>Schinia walsinghami</tp:taxon-name></italic> Grote, male.</p></caption><graphic xmlns:xlink="http://www.w3.org/1999/xlink" xlink:href="ZooKeys-149-135-g001.jpg" position="float" orientation="portrait" xlink:type="simple"/></fig><fig id="F2" position="float" orientation="portrait"><label>Figures 7–12.</label><caption><p> <bold>7–10 <italic><tp:taxon-name>Schinia</tp:taxon-name></italic></bold>male genitalia. <bold>7</bold> <italic><tp:taxon-name>Schinia poguei</tp:taxon-name></italic> Metzler &amp; Forbes, male genitalia paratype <bold>8</bold> <italic><tp:taxon-name>Schinia poguei</tp:taxon-name></italic> Metzler &amp; Forbes, male aedeagus paratype <bold>9</bold> <italic><tp:taxon-name>Schinia walsinghami</tp:taxon-name></italic> Grote, male genitalia <bold>10</bold> <italic><tp:taxon-name>Schinia walsinghami</tp:taxon-name></italic> Grote, male genitalia aedeagus; <bold>11–12</bold> <italic><tp:taxon-name>Schinia</tp:taxon-name></italic> female genitalia <bold>11</bold> <italic><tp:taxon-name>Schinia poguei</tp:taxon-name></italic> Metzler &amp; Forbes, female genitalia paratype <bold>12</bold> <italic><tp:taxon-name>Schinia walsinghami</tp:taxon-name></italic> Grote, female genitalia<bold>.</bold></p></caption><graphic xmlns:xlink="http://www.w3.org/1999/xlink" xlink:href="ZooKeys-149-135-g002.jpg" position="float" orientation="portrait" xlink:type="simple"/></fig><fig id="F3" position="float" orientation="portrait"><label>Figure 13.</label><caption><p> White dune habitat of type locality of <italic><tp:taxon-name>Schinia poguei</tp:taxon-name></italic>.</p></caption><graphic xmlns:xlink="http://www.w3.org/1999/xlink" xlink:href="ZooKeys-149-135-g003.jpg" position="float" orientation="portrait" xlink:type="simple"/></fig><fig id="F4" position="float" orientation="portrait"><label>Figure 14.</label><caption><p> Distribution map for <italic><tp:taxon-name>Schinia poguei</tp:taxon-name></italic>.</p></caption><graphic xmlns:xlink="http://www.w3.org/1999/xlink" xlink:href="ZooKeys-149-135-g004.jpg" position="float" orientation="portrait" xlink:type="simple"/></fig></tp:treatment-sec><tp:treatment-sec sec-type="Etymology"><title>Etymology.</title><p> The specific epithet of this species, <italic>poguei</italic>, a noun in the genitive case, recognizes Michael G. Pogue’s contributions to the study of <tp:taxon-name>Lepidoptera</tp:taxon-name>. Mike Pogue and Metzler share a personal friendship going back to the early 1990s. We are pleased to name this species for Mike Pogue.</p></tp:treatment-sec><tp:treatment-sec sec-type="Diagnosis"><title>Diagnosis.</title><p> <italic><tp:taxon-name>Schinia poguei</tp:taxon-name></italic> (<xref ref-type="fig" rid="F1">figs 1–4</xref>), a pale tan moth with white markings and darker accents, looks most like pale specimens of <italic><tp:taxon-name>Schinia walsinghami</tp:taxon-name></italic> (Henry Edwards, 1881) (<xref ref-type="fig" rid="F1">figs 5, 6</xref>, <xref ref-type="fig" rid="F2">9, 10, 12</xref>). The diagnostic features are in the genitalia and the color of the maculation. In the female genitalia: 1) the papilla anales (ovipositor lobes) of <italic><tp:taxon-name>Schinia poguei</tp:taxon-name></italic> are curved upward, and the papilla anales of <italic><tp:taxon-name>Schinia walsinghami</tp:taxon-name></italic> are V shaped and not curved; 2) on the 9<sup>th</sup> abdominal segment the minute spiculation is less dense in <italic><tp:taxon-name>Schinia poguei</tp:taxon-name></italic>, and the spicules are wider in <italic><tp:taxon-name>Schinia poguei</tp:taxon-name></italic> than in <italic><tp:taxon-name>Schinia walsinghami</tp:taxon-name></italic>; 3) on the 8th segment the setae are long and dense in <italic><tp:taxon-name>Schinia poguei</tp:taxon-name></italic> and shorter and more sparse in <italic><tp:taxon-name>Schinia walsinghami</tp:taxon-name></italic>; and 4) the anterior and posterior apophyses are thicker in <italic><tp:taxon-name>Schinia poguei</tp:taxon-name></italic> than in <italic><tp:taxon-name>Schinia walsinghami</tp:taxon-name></italic>. In the male genitalia the ampulla of <italic><tp:taxon-name>Schinia poguei</tp:taxon-name></italic> is short and broad, and in <italic><tp:taxon-name>Schinia walsinghami</tp:taxon-name></italic> the ampulla is twice as long and one half as wide as <italic><tp:taxon-name>Schinia poguei</tp:taxon-name></italic>. At White Sands National Monument, where the two species are sympatric, <italic><tp:taxon-name>Schinia walsinghami</tp:taxon-name></italic>, which flies in August and September, is a gray-brown moth with white markings, whereas <italic><tp:taxon-name>Schinia poguei</tp:taxon-name></italic> flies in September and October and is a pale tan moth with white markings.</p></tp:treatment-sec><tp:treatment-sec sec-type="Description"><title>Description.</title><p> <bold>Adult male</bold> (<xref ref-type="fig" rid="F1">figs 2, 4</xref>): <italic>Head:</italic> front closely scaled, pale tan; vertex scales narrow, strap-like, rough, pale tan. Labial palpus pale tan; erect, scales hair-like and strap-like, closely scaled laterally and mesally, longer scales form longer ragged fringe ventrally and shorter fringe dorsally. Haustellum coiled between labial palpi with three complete loops. Antenna filiform, dorsally pale tan, closely scaled, ventrally naked, brown. <italic>Thorax:</italic> dorsum pale tan, scales long hair-like or strap-like; underside whitish, scales erect long hair-like. Legs: coxa and femur whitish, closely scaled with long hair-like scales on ventral surface forming a shaggy fringe; fore tibia pale tan, closely scaled, spine-like setae, stout on lateral margins, apex with one inner and one outer long stout spine-like seta; mid and hind tibia, tibial spines, and tarsomeres pale tan, closely scaled. Fore wing: Length 9.0–13.0 mm, mean 11.5 mm, n = 72, pale tan; antemedial line strongly excurved, white, lined with black and/or dark-brown scales basally; postmedial line strongly excurved over cell and recurved to inner margin, white, lined with black and/or dark-brown scales distally, vague basally; subterminal line a white shade; terminal line a series of small black spots; orbicular spot obscure; reniform spot crescent shaped, white, sometimes highlighted with a smudge of darker scales; fringe pale tan; underside whitish, upperside markings vaguely visible; fringe whitish. Hind wing: whitish, outer one-third from tornus to inner margin ranges from fuscous to pale tan, discal spot obscure; fringe whitish; underside white. <italic>Abdomen:</italic> dorsum closely scaled, pale tan; underside whitish, closely scaled. Genitalia (<xref ref-type="fig" rid="F2">figs 7, 8</xref>): Tegumen expanded laterally, lateral lobes at junctures with valvae, narrowed at dorsum; uncus cylindrical, apex short, acutely pointed, turned downward, length = 0.34 × length of valve; saccus short, V shaped, apex acute; juxta shield shaped, slightly cleft on anterior margin; valve elongate, narrow, width of valve at widest part = 0.12 <!--PageBreak-->× length of valve, slightly curved, sacculus well developed, ampulla well developed, short and broad, length = 0.03 × length of valve; cucullus not well differentiated, corona with 16–18 mesally directed curved strong setae. Aedeagus with sclerotized process directed anteriorly at approximate mid point, vesica with 3 coils, flattened subbasal diverticulum present. <bold>Adult female</bold> (<xref ref-type="fig" rid="F1">figs 1, 3</xref>): similar to male. Forewing length 10.5–13.0 mm, mean 12.1 mm, n = 46. Genitalia (<xref ref-type="fig" rid="F2">fig. 11</xref>): Papilla analis sclerotized, flattened, curved upward, broad at base, apex pointed, not fused; posterior apophysis flattened, widened, extending anteriorly to slightly beyond anterior margin of 8<sup>th</sup> abdominal segment; anterior apophysis flattened, widened, length similar to posterior apophysis; 8<sup>th</sup> abdominal segment ringed with elongate setae; ductus bursa lightly sclerotized near posterior end, elongate; corpus bursa ovate with 4 elongate signa; appendix bursae with 3 coils.</p><!--PageBreak--></tp:treatment-sec><tp:treatment-sec sec-type="Remarks"><title>Remarks.</title><p> This new species is placed in the genus <italic><tp:taxon-name>Schinia</tp:taxon-name></italic> Hübner, 1818, based on the appearance of the imago and structure of the male and female genitalia. The spiculation on the 9<sup>th</sup> abdominal segment is best seen with a compound microscope. A female was selected as holotype because the differences in the papilla analis between <italic><tp:taxon-name>Schinia walsinghami</tp:taxon-name></italic> and <italic><tp:taxon-name>Schinia poguei</tp:taxon-name></italic> can be seen in situ without dissection. Individual specimens of <italic><tp:taxon-name>Schinia poguei</tp:taxon-name></italic> may be lighter or darker in color. Darker specimens appear to have more complete forewing patterns on upper and undersides. Abdomens tend to grease, and sometimes the grease invades the wings.</p></tp:treatment-sec><tp:treatment-sec sec-type="Distribution"><title>Distribution and biology.</title><p> <italic><tp:taxon-name>Schinia poguei</tp:taxon-name></italic> occurs in White Sands National Monument, Otero County, New Mexico (<xref ref-type="fig" rid="F3">figs 13</xref>, <xref ref-type="fig" rid="F2">14</xref>). Adults were collected in black light traps and at black light, or mercury vapor light, and sheet placed within or adjacent to the white gypsum dunes, and interdunal areas. The immature stages are unknown.</p></tp:treatment-sec><tp:treatment-sec sec-type="Discussion"><title>Discussion.</title><p>In 2006 the U.S. National Park Service invited Metzler to initiate a long-term study of the <tp:taxon-name>Lepidoptera</tp:taxon-name> at White Sands National Monument, Otero County, New Mexico. A primary purpose of the study was to compile an inventory of moths in habitats within and immediately adjacent to the white gypsum dunes in the Monument.</p><p>White Sands National Monument preserves 284.9 km<sup>2</sup> (110 square miles), or about 40%, of the world’s largest snow-white gypsum dune field. The remainder of the 275 square miles dune field is under the jurisdiction of the U.S. Army in the White Sands Missile Range. The dune field is located in the northern Chihuahuan Desert in southern New Mexico’s Tularosa Basin (<xref ref-type="bibr" rid="B15">Schneider-Hector 1993</xref>). In 1950 Stroud <!--PageBreak-->reported twenty species of <tp:taxon-name>Lepidoptera</tp:taxon-name> from the Monument. In the period 9 February 2007 through 31 December 2010 Metzler and Forbes identified more than 430 species of <tp:taxon-name>Lepidoptera</tp:taxon-name> (unpublished data) from the Monument. A complete description of the study site and some of its unique biological resources is in <xref ref-type="bibr" rid="B10">Metzler et al. (2009)</xref>.</p><p>This is the sixth in a series of papers (<xref ref-type="bibr" rid="B10">Metzler et al. 2009</xref>, <xref ref-type="bibr" rid="B11">2010</xref>; <xref ref-type="bibr" rid="B12">Metzler and Forbes 2011a</xref>, <xref ref-type="bibr" rid="B13">2011b</xref>) pertinent to a detailed study of the <tp:taxon-name>Lepidoptera</tp:taxon-name> at White Sands National Monument. This is the fourth species of moth, described as part of this study, and the third species that appears to be a white species (<xref ref-type="bibr" rid="B7">Kain 2000</xref>). The study of <tp:taxon-name>Lepidoptera</tp:taxon-name> at White Sands National Monument by Metzler and Forbes is projected to last approximately 10 years.</p></tp:treatment-sec><ref-list><ref id="B15"><mixed-citation xmlns:xlink="http://www.w3.org/1999/xlink" xlink:type="simple"><person-group><name name-style="western"><surname>Schneider-Hector</surname><given-names>D</given-names></name></person-group> (<year>1993</year>)<source> White Sands The History of a National Monument.</source><publisher-name>The University of New Mexico Press. Albuquerque</publisher-name>, <publisher-loc>New Mexico</publisher-loc>, <lpage>270</lpage> pp.</mixed-citation></ref><ref id="B10"><mixed-citation xmlns:xlink="http://www.w3.org/1999/xlink" xlink:type="simple"><person-group><name name-style="western"><surname>Metzler</surname><given-names>EH</given-names></name><name name-style="western"><surname>Bustos</surname><given-names>D</given-names></name><name name-style="western"><surname>Forbes</surname><given-names>GS</given-names></name></person-group> (<year>2009</year>)<article-title> The Lepidoptera of White Sands National Monument, Otero County, New Mexico, USA 1. Two new species of Noctuidae (Lepidoptera, Noctuinae, Agrotini).</article-title><source>ZooKeys </source><volume>9</volume>: <fpage>47</fpage>-<lpage>62</lpage>. <ext-link ext-link-type="uri" xlink:href="http://dx.doi.org/10.3897/zookeys.9.182" xlink:type="simple">doi: 10.3897/zookeys.9.182</ext-link></mixed-citation></ref><ref id="B11"><mixed-citation xmlns:xlink="http://www.w3.org/1999/xlink" xlink:type="simple"><person-group><name name-style="western"><surname>Metzler</surname><given-names>EH</given-names></name><name name-style="western"><surname>Forbes</surname><given-names>GS</given-names></name><name name-style="western"><surname>Bustos</surname><given-names>D</given-names></name><name name-style="western"><surname>West</surname><given-names>R</given-names></name></person-group> (<year>2010</year>)<article-title> First records, representing major range extensions, of three species of Lepidoptera (Erebidae, Noctuidae, and Lasiocampidae) from New Mexico.</article-title><source>Southwestern Entomologist </source><volume>35</volume> (<issue>3</issue>): <fpage>309</fpage>-<lpage>311</lpage>. <ext-link ext-link-type="uri" xlink:href="http://dx.doi.org/10.3958/059.035.0309" xlink:type="simple">doi: 10.3958/059.035.0309</ext-link></mixed-citation></ref><ref id="B12"><mixed-citation xmlns:xlink="http://www.w3.org/1999/xlink" xlink:type="simple"><person-group><name name-style="western"><surname>Metzler</surname><given-names>EH</given-names></name><name name-style="western"><surname>Forbes</surname><given-names>GS</given-names></name></person-group> (<year>2011a</year>)<article-title> The Lepidoptera of White Sands National Monument, Otero County, New Mexico, USA 2. Rediscovery and description of <italic>Sparkia immacula</italic> (Grote, 1883) (Noctuidae, Noctuinae, Hadenini).</article-title> In: <person-group><name name-style="western"><surname>Schmidt</surname><given-names>BC</given-names></name><name name-style="western"><surname>Lafontaine</surname><given-names>JD</given-names></name></person-group> (<role>Eds</role>). <issue-title> Contributions to the systematics of New World macro-moths III.</issue-title><source>ZooKeys </source><volume>149</volume>: <fpage>117</fpage>–<lpage>123</lpage>. <ext-link ext-link-type="uri" xlink:href="http://dx.doi.org/10.3897/zookeys.149.1516" xlink:type="simple">doi: 10.3897/zookeys.149.1516</ext-link></mixed-citation></ref><ref id="B13"><mixed-citation xmlns:xlink="http://www.w3.org/1999/xlink" xlink:type="simple"><person-group><name name-style="western"><surname>Metzler</surname><given-names>EH</given-names></name><name name-style="western"><surname>Forbes</surname><given-names>GS</given-names></name></person-group> (<year>2011b</year>)<article-title> The Lepidoptera of White Sands National Monument, Otero County, New Mexico, USA 3. A new species of <italic>Aleptina</italic> Dyar, 1902 (Lepidoptera, Noctuidae, Amphipyrinae, Psaphidini).</article-title> In: <person-group><name name-style="western"><surname>Schmidt</surname><given-names>BC</given-names></name><name name-style="western"><surname>Lafontaine</surname><given-names>JD</given-names></name></person-group> (<role>Eds</role>). <issue-title> Contributions to the systematics of New World macro-moths III.</issue-title><source>ZooKeys </source><volume>149</volume>: <fpage>125</fpage>–<lpage>133</lpage>. <ext-link ext-link-type="uri" xlink:href="http://dx.doi.org/10.3897/zookeys.149.1517" xlink:type="simple">doi: 10.3897/zookeys.149.1517</ext-link></mixed-citation></ref><ref id="B7"><mixed-citation xmlns:xlink="http://www.w3.org/1999/xlink" xlink:type="simple"><person-group><name name-style="western"><surname>Kain</surname><given-names>SM</given-names></name></person-group> (<year>2000</year>)<source> White Animals at White Sands. pages 48-1 through 48-18, In: An Introduction to White Sands National Monument and the Tularosa Basin.</source><publisher-name>Employee and Volunteer Orientation Handbook</publisher-name>, <publisher-loc>White Sands National Monument</publisher-loc>, <lpage>185</lpage> pp.</mixed-citation></ref></ref-list></tp:taxon-treatment>
